# Supplementary material for: Proteomic Investigation of Glyceraldehyde-Derived Intracellular AGEs and Their Potential Influence on Pancreatic Ductal Cells
Source: Cells. 2021 Apr 24;10(5):1005. doi: 10.3390/cells10051005 (PMC8145644; doi:10.3390/cells10051005)
Supplement: Supplementary file 1 [file cells-10-01005-s001.zip]

Archive with 3 entries (2 files):
- Supp_files_proofread/
- Supp_files_proofread/Sup tables _proof read.pdf
- Supp_files_proofread/Supplemeantary figures_proof read.pdf
